# Supplementary material for: Decomposition of SO2 on Ni(111) Surface and the Effect of Metal Doping: A First-Principles Study
Source: Molecules. 2023 Sep 21;28(18):6739. doi: 10.3390/molecules28186739 (PMC10536407; doi:10.3390/molecules28186739)
Supplement: Supplementary file 1 [file molecules-28-06739-s001.zip]

Archive with 1 entries (1 files):
- molecules-2591644-supplementary.pdf
